# Supplementary material for: Different Metabolites in the Roots, Seeds, and Leaves of Acanthopanax senticosus and Their Role in Alleviating Oxidative Stress
Source: J Anal Methods Chem. 2021 Apr 15;2021:6628880. doi: 10.1155/2021/6628880 (PMC8064801; doi:10.1155/2021/6628880)
Supplement: Supplementary Materials — Supplementary figure: TIC of all QC samples and TIC of different parts of A. senticosus. [file 6628880.f1.zip]

Archive with 5 entries (5 files):
- 6628880.f1/Figure Fs  NEG-TOTAL.pdf
- 6628880.f1/Figure Fs  POS-TOTAL.pdf
- 6628880.f1/Figures S3.docx
- 6628880.f1/Table S1.docx
- 6628880.f1/Table S3.docx
